# Supplementary material for: Radiation Shielding Tests of Crosslinked Polystyrene-b-Polyethyleneglycol Block Copolymers Blended with Nanostructured Selenium Dioxide and Boron Nitride Particles
Source: Nanomaterials (Basel). 2022 Jan 18;12(3):297. doi: 10.3390/nano12030297 (PMC8837946; doi:10.3390/nano12030297)
Supplement: Supplementary file 1 [file nanomaterials-12-00297-s001.zip]

Archive with 1 entries (1 files):
- nanomaterials-1526470-supplementary.pdf
